# Supplementary material for: Genetic Interactions Between Aspergillus fumigatus Basic Leucine Zipper (bZIP) Transcription Factors AtfA, AtfB, AtfC, and AtfD
Source: Front Fungal Biol. 2021 Feb 11;2:632048. doi: 10.3389/ffunb.2021.632048 (PMC10512269; doi:10.3389/ffunb.2021.632048)
Supplement: Supplementary file 5 [file Table_1.XLSX]

## Sheet: Planilha1
Supplementary Table S1 - All strains used in the present study
	Table S1.
	Gene name	Genotypes	Source
	A. fumigatus
	CEA17	Wild-type (A1163)	Ferreira et al., 2006
	CEA17	pyrG-	Ferreira et al., 2006
	ΔatfA	pyrG	Silva et al., 2016
	ΔatfB	pyrG	Silva et al., 2016
	ΔatfC	pyrG	Silva et al., 2016
	ΔatfD	pyrG	Silva et al., 2016
	ΔatfA::atfA+	pPtrA	Silva et al., 2016
	ΔatfB::atfB+	pPtrA	Silva et al., 2016
	ΔatfC::atfC+	pPtrA	Silva et al., 2016
	ΔatfD::atfD+	pPtrA	Silva et al., 2016
	ΔatfA ΔatfB	pPtrA, pyrG	This study
	ΔatfA ΔatfC	pyrG, pPTRA	This study
	ΔatfA ΔatfD	pyrG, pPTRA	This study
	ΔatfB ΔatfC	pyrG, pPTRA	This study
	ΔatfB ΔatfD	pyrG, pPTRA	This study
	ΔatfC ΔatfD	pPtrA, pyrG	This study
	atfA:GFP	pyrG	This study
	atfB:GFP	pyrG	This study
	atfC:GFP	pyrG	This study
	atfD:GFP	pyrG	This study
	atfA:GFP SakA:3xHA	pyrG, pPTRA	This study
	atfB:GFP SakA:3xHA	pyrG, pPTRA	This study
	atfC:GFP SakA:3xHA	pyrG, pPTRA	This study
	atfD:GFP SakA:3xHA	pyrG, pPTRA	This study
