# Supplementary material for: Genetic Interactions Between Aspergillus fumigatus Basic Leucine Zipper (bZIP) Transcription Factors AtfA, AtfB, AtfC, and AtfD
Source: Front Fungal Biol. 2021 Feb 11;2:632048. doi: 10.3389/ffunb.2021.632048 (PMC10512269; doi:10.3389/ffunb.2021.632048)
Supplement: Supplementary file 6 [file Table_2.XLSX]

## Sheet: Planilha1
Supplementary Table S2 - Sequences of the primers used in the present study.
	Table S2. Primers
	Gene	Sequence primers	(5’-3’)
	atfA - Afu3g11330	GTAACGCCAGGGTTTTCCCAGTCACGACGAATCAAGAACAATTTGGTAT	5’Fw tag pRS426
	atfA - Afu3g11330	TTTCGTTACCAATGGGATCCCAGACCCGGAGGAGGAAAC	5’Rv tag pPTRA
	atfA - Afu3g11330	CGGCTCATCGTCACCCCATGATAGTAATGTGATTTCACCCGCT	3’Fw tag pPTRA
	atfA - Afu3g11330	ATTGATCAACAAACTCCCCACCGCTGTTTCCAGAGAGAAATTGTTAACCG	3’Rv tag pRS426
	atfA - Afu3g11330	AAGTTCTTCTCCTTTACTCATTCCCCGTGCCTATCCCTACTCAGGGTATGCGACGATGA	Rv ORF tag GFP
	atfA - Afu3g11330	GAGCATTGTTTGAGGCGAATTCTAATGTGATTTCACCCGCT	3’Fw tag pyr
	atfB - Afu5g12960	GTAACGCCAGGGTTTTCCCAGTCACGACGGGACAGCTTTCTCTCTCATCC	5’Fw tag pRS426
	atfB - Afu5g12960	AAGTTCTTCTCCTTTACTCATTCCCCGTGTTCCTCAAACGTTGATCAAATCGTCAAAGC	Rv ORF tag GFP
	atfB - Afu5g12960	GCGGTTAACAATTTCTCTCTGGAAACAGCTCACCAGGATCCTCCCAAGGAAG	3’Rv tag pRS426
	atfC - Afu1g17360	GTAACGCCAGGGTTTTCCCAGTCACGACGCATTTTCCTTGCTGCAGAAATC	5’Fw tg pRS426
	atfC - Afu1g17360	AAGTTCTTCTCCTTTACTCATTCCCCGTGTTCCTCACAATTGAACAAAATCCACAAAG	Rv ORF tag GFP
	atfC - Afu1g17360	GAGCATTGTTTGAGGCGAATTCTCAATTTCATTACCCCTCCTCG	3’Fw tag pyrG
	atfC - Afu1g17360	CTCTGTTGATGACCGGGAGGTAGGCTGTTTCCAGAGAGAAATTGTTAACCGC	3’Rv tag pRS426
	atfC - Afu1g17360	CAATTGCCCGTCTGTCAGATCGATGCAGGTGATAGATGTACTC	5’Rv tag pPTRA
	atfC - Afu1g17360	CGGCTCATCGTCACCCCATGATAGTCAATTTCATTACCCCTCCTC	3’Fw tag pPTRA
	atfD - Afu6g12150	GTAACGCCAGGGTTTTCCCAGTCACGACGTCTCCTACACGATATGGCGCC	5’Fw tg pRS426
	atfD - Afu6g12150	AGTTCTTCTCCTTTACTCATTCCCCGTGTTCCTCAAGTACACCTTGCCCTCCTC	Rv ORF tag GFP
	atfD - Afu6g12150	GAGCATTGTTTGAGGCGAATTCTTTTTTCTGTCAGGGATTGAAAGAAAAG	3’Fw tag pyrG
	atfD - Afu6g12150	GCGGTTAACAATTTCTCTCTGGAAACAGCGTTACTTTCTTGGATCGCCAATC	3’Rv tag pRS426
	sakA - Afu1g12940	GTAACGCCAGGGTTTTCCCAGTCACGACGCATCCACTATTTTGAGATCCTTGAG	5’Fw tg pRS426
	sakA - Afu1g12940	ACCACCGCTACCACCTCCTGCATAGTTTTGTTGCGCTTGGGC	Rv ORF tag linker
	sakA - Afu1g12940	CGGCTCATCGTCACCCCATGATAGAAGTGGTCACCATGTGCACCTG	3’Fw pPtrA
	sakA - Afu1g12940	GCGGTTAACAATTTCTCTCTGGAAACAGCAACACGATACAATGGGGTCTCC	3’Rv tag pRS426
	pOB430 Plasmid linker_3xHA	GGAGGTGGTAGCGGTGGT	5’ Fw
	pOB430 Plasmid 3xHA terminator gene TRPC	CgccggccgaaacttttttacaGATCTGACAGACGGGCAATTG	3’Rv tag pPtrA
	pSK275 Plasmid pPtrA casset	GATCTGACAGACGGGCAATTG	5’Fw pPtrA
	pSK275 Plasmid pPtrA casset	CGGCTCATCGTCACCCCATGATAG	3’Rv pPtrA
	pCDA21 Plasmid	GTAACGCCAGGGTTTTCCCAG	5’Fw pyrG
	pCDA21 Plasmid	ATCCAGAGAAGGCCGGCTCAGCTC	3’rv pyrG
